# Supplementary material for: Influence of long term nitrogen limitation on lipid, protein and pigment production of Euglena gracilis in photoheterotrophic cultures
Source: PeerJ. 2019 Apr 1;7:e6624. doi: 10.7717/peerj.6624 (PMC6448558; doi:10.7717/peerj.6624)
Supplement: Supplemental Information 3 — LN, low N; MN, medium N; HN, high N treatments. [file peerj-07-6624-s003.xlsx]

## Sheet: Sheet1
Biomass dry weight (DW) in HN, MN and LN treatments
time (d)	treatment_sample	DW g L-1
0	HN1	0.016875
0	HN2	0.016875
0	HN3	0.016875
0	MN1	0.016875
0	MN2	0.016875
0	MN3	0.016875
0	LN1	0.016875
0	LN2	0.016875
0	LN3	0.016875
1.8125	HN1	0.369
1.8125	HN2	0.411
1.8125	HN3	0.395
1.8125	MN1	0.389
1.8125	MN2	0.386
1.8125	MN3	0.389
1.8125	LN1	0.364
1.8125	LN2	0.371
1.8125	LN3	0.39
4.83333	HN1	2.056
4.83333	HN2	1.662
4.83333	HN3	1.7278
4.83333	MN1	1.443
4.83333	MN2	1.394
4.83333	MN3	1.263
4.83333	LN1	1.245
4.83333	LN2	1.244
4.83333	LN3	1.141
6.70833	HN1	2.892
6.70833	HN2	3.004
6.70833	HN3	2.922
6.70833	MN1	2.537
6.70833	MN2	2.406
6.70833	MN3	2.202
6.70833	LN1	1.778
6.70833	LN2	1.762
6.70833	LN3	1.543
8.79167	HN1	3.526
8.79167	HN2	3.387
8.79167	HN3	3.231
8.79167	MN1	2.719
8.79167	MN2	2.931
8.79167	MN3	2.735
8.79167	LN1	2.261
8.79167	LN2	1.973
8.79167	LN3	1.957
11.75	HN1	4.382
11.75	HN2	3.969
11.75	HN3	4.048
11.75	MN1	3.121
11.75	MN2	3.334
11.75	MN3	3.274
11.75	LN1	2.326
11.75	LN2	2.283
11.75	LN3	2.173
13.7708	HN1	4.297
13.7708	HN2	4.05
13.7708	HN3	4.29
13.7708	MN1	3.584
13.7708	MN2	3.823
13.7708	MN3	3.49
13.7708	LN1	2.625
13.7708	LN2	2.428
13.7708	LN3	2.305
15.6458	HN1	4.386
15.6458	HN2	4.1
15.6458	HN3	4.561
15.6458	MN1	4.103
15.6458	MN2	3.885
15.6458	MN3	3.833
15.6458	LN1	2.844
15.6458	LN2	2.651
15.6458	LN3	2.402
18.7292	HN1	4.399
18.7292	HN2	4.431
18.7292	HN3	4.706
18.7292	MN1	4.064
18.7292	MN2	4.261
18.7292	MN3	3.978
18.7292	LN1	3.147
18.7292	LN2	3.129
18.7292	LN3	2.712
