# Supplementary material for: Influence of long term nitrogen limitation on lipid, protein and pigment production of Euglena gracilis in photoheterotrophic cultures
Source: PeerJ. 2019 Apr 1;7:e6624. doi: 10.7717/peerj.6624 (PMC6448558; doi:10.7717/peerj.6624)
Supplement: Supplemental Information 4 — LN, low N; MN, medium N; HN, high N treatments. [file peerj-07-6624-s004.xlsx]

## Sheet: Sheet1
Percentage of C and N in biomass
Time (d)	treatment_sample	Leco C%	Leco N%	protein %	protein mg g-1
13.7708	HN1	48.01	3.71	17.7338	177.338
13.7708	HN2	48.46	4.14	19.7892	197.892
13.7708	HN3	47.22	3.8	18.164	181.64
13.7708	MN1	46.76	2.45	11.711	117.11
13.7708	MN2	46.33	2.36	11.2808	112.808
13.7708	MN3	47.98	2.78	13.2884	132.884
13.7708	LN1	46.54	1.94	9.2732	92.732
13.7708	LN2	44.68	2.03	9.7034	97.034
13.7708	LN3	45.13	2.32	11.0896	110.896
15.6458	HN1	48.85	3.64	17.3992	173.992
15.6458	HN2	48.82	4.02	19.2156	192.156
15.6458	HN3	48.21	3.78	18.0684	180.684
15.6458	MN1	47.35	2.35	11.233	112.33
15.6458	MN2	47.79	2.36	11.2808	112.808
15.6458	MN3	47.46	2.59	12.3802	123.802
15.6458	LN1	46.8	1.91	9.1298	91.298
15.6458	LN2	47.75	2.12	10.1336	101.336
15.6458	LN3	45.68	2.17	10.3726	103.726
18.7292	HN1	50.1	3.61	17.2558	172.558
18.7292	HN2	48.09	3.88	18.5464	185.464
18.7292	HN3	48.23	3.5	16.73	167.3
18.7292	MN1	47.26	2.23	10.6594	106.594
18.7292	MN2	47.96	2.14	10.2292	102.292
18.7292	MN3	48.42	2.53	12.0934	120.934
18.7292	LN1	47.76	1.87	8.9386	89.386
18.7292	LN2	48.7	1.94	9.2732	92.732
18.7292	LN3	46.97	2.14	12.3692	123.692
