# Supplementary material for: Influence of long term nitrogen limitation on lipid, protein and pigment production of Euglena gracilis in photoheterotrophic cultures
Source: PeerJ. 2019 Apr 1;7:e6624. doi: 10.7717/peerj.6624 (PMC6448558; doi:10.7717/peerj.6624)
Supplement: Supplemental Information 5 — LN, low N; MN, medium N; HN, high N. [file peerj-07-6624-s005.xlsx]

## Sheet: Sheet1
time (d)	treatment_sample	NH4-N
0	HN1	148.5
0	HN2	148.5
0	HN3	148.5
0	MN1	84.9
0	MN2	84.9
0	MN3	84.9
0	LN1	42.5
0	LN2	42.5
0	LN3	42.5
1.8125	HN1	85.4
1.8125	HN2	121.2
1.8125	HN3	124.8
1.8125	MN1	83.4
1.8125	MN2	81.8
1.8125	MN3	89.4
1.8125	LN1	36.1
1.8125	LN2	39.7
1.8125	LN3	36.75
4.83333	HN1	18.7
4.83333	HN2	25.6
4.83333	HN3	28.5
4.83333	MN1	4.19
4.83333	MN2	1.83
4.83333	MN3	1.27
4.83333	LN1	3.8
4.83333	LN2	4.25
4.83333	LN3	3.35
6.70833	HN1	2.98
6.70833	HN2	2.795
6.70833	HN3	2.125
6.70833	MN1	0.51
6.70833	MN2	1.095
6.70833	MN3	0.58
6.70833	LN1	0.88
6.70833	LN2	0.08
6.70833	LN3	0.086
8.79167	HN1	0.618
8.79167	HN2	0.58
8.79167	HN3	0.564
8.79167	MN1	0.382
8.79167	MN2	0.136
8.79167	MN3	0.171
8.79167	LN1	0.091
8.79167	LN2	0.096
8.79167	LN3	0.184
11.75	HN1	0.577
11.75	HN2	0.389
11.75	HN3	0.36
11.75	MN1	0.134
11.75	MN2	0.137
11.75	MN3	0.123
11.75	LN1	0.085
11.75	LN2	0.084
11.75	LN3	0.087
13.7708	HN1	0.509
13.7708	HN2	0.515
13.7708	HN3	0.627
13.7708	MN1	0.115
13.7708	MN2	0.091
13.7708	MN3	0.115
13.7708	LN1	0.057
13.7708	LN2	0.057
13.7708	LN3	0.053
15.6458	HN1	0.584
15.6458	HN2	0.636
15.6458	HN3	0.55
15.6458	MN1	0.143
15.6458	MN2	0.107
15.6458	MN3	0.119
15.6458	LN1	0.055
15.6458	LN2	0.057
15.6458	LN3	0.048
18.7292	HN1	0.64
18.7292	HN2	0.501
18.7292	HN3	0.652
18.7292	MN1	0.147
18.7292	MN2	0.094
18.7292	MN3	0.137
18.7292	LN1	0.061
18.7292	LN2	0.056
18.7292	LN3	0.057
