# Supplementary material for: Influence of long term nitrogen limitation on lipid, protein and pigment production of Euglena gracilis in photoheterotrophic cultures
Source: PeerJ. 2019 Apr 1;7:e6624. doi: 10.7717/peerj.6624 (PMC6448558; doi:10.7717/peerj.6624)
Supplement: Supplemental Information 6 — LN, low N; MN, medium N; HN, high N treatments. [file peerj-07-6624-s006.xlsx]

## Sheet: Sheet1
FA analysis
nd=not detected
mg g-1
Time (d)	treatment	C4:0	C6:0	C8:0	C10:0	C11:0	C12:0	C13:0	C14:0	C14:1	C15:0	C15:1	C16:0	C16:1	C17:0	C17:1	C18:0	C18:1n9t	C18:1n9c	C18:2n6t	C18:2n6c	C18:3n6	C18:3n3	C20:0	C20:1n9	C20:2	C20:3n6	C21:0	C20:4n6	C20:3n3	C20:5n3	C22:0	C22:1n9	C22:2	C23:0	C22:6n3	C24:0	C24:1n9	TFAs (mg g-1)
13.7708	HN1	nd	nd	nd	nd	nd	0.691223	2.77626	10.8596	nd	1.99899	nd	15.0712	2.70921	nd	nd	2.20849	nd	3.98676	nd	3.96101	nd	5.91453	nd	nd	2.28633	0.804029	nd	7.51741	1.22144	6.54288	nd	nd	nd	nd	2.82993	nd	nd	71.3793
13.7708	HN2	nd	nd	nd	nd	nd	0.532283	2.1537	8.85402	nd	1.32063	nd	12.6296	2.52819	nd	nd	0.634488	nd	1.88882	nd	4.33638	nd	8.09575	nd	nd	1.82173	0.57748	nd	6.24331	0.975118	5.5411	nd	nd	nd	nd	2.5126	nd	nd	60.6452
13.7708	HN3	nd	nd	nd	nd	nd	0.529159	2.14106	8.80204	nd	1.31288	nd	12.5555	2.51335	nd	nd	0.630763	nd	1.87773	nd	4.31092	nd	8.04822	nd	nd	1.81104	0.57409	nd	6.20665	0.969393	5.50857	nd	nd	nd	nd	2.49785	nd	nd	60.2892
13.7708	MN1	nd	nd	nd	nd	nd	0.855807	3.54093	12.1927	nd	2.06575	nd	12.7929	2.71139	nd	nd	0.602449	nd	2.1554	nd	2.95822	nd	3.981	nd	nd	2.1643	0.604675	nd	5.66278	1.01818	5.18234	nd	nd	nd	nd	2.19829	nd	nd	60.6871
13.7708	MN2	nd	nd	nd	nd	nd	0.90535	3.22892	15.6856	nd	1.89019	nd	16.6189	3.81248	nd	nd	0.684586	nd	2.70752	nd	3.2335	nd	4.32599	nd	nd	2.89656	0.778344	nd	7.05032	1.27223	6.43146	nd	nd	nd	nd	2.89503	nd	nd	74.4169
13.7708	MN3	nd	nd	nd	nd	nd	1.3658	6.11616	20.3974	nd	3.30115	nd	18.038	4.32529	nd	nd	0.664904	nd	2.45868	nd	3.85996	nd	6.1078	nd	nd	2.67514	0.744051	nd	7.24401	1.14115	6.42866	nd	nd	nd	nd	2.85339	nd	nd	87.7216
13.7708	LN1	nd	nd	nd	nd	nd	1.62035	10.179	25.219	nd	6.79276	nd	16.7659	3.85125	nd	nd	0.900501	nd	2.66405	nd	3.03707	nd	3.3096	nd	nd	2.78166	0.837303	nd	6.28162	1.01811	6.16709	nd	nd	nd	nd	2.51098	nd	nd	93.9362
13.7708	LN2	nd	nd	nd	nd	nd	2.73789	15.0155	35.1736	nd	8.69974	nd	21.4982	5.20026	nd	nd	0.924342	nd	3.13842	nd	3.06658	nd	3.79039	nd	nd	3.37066	0.926053	nd	7.57605	1.25605	8.075	nd	nd	nd	nd	3.59671	nd	nd	124.045
13.7708	LN3	nd	nd	nd	nd	nd	1.93848	8.62841	17.5545	nd	4.36552	nd	10.1523	2.31945	nd	nd	0.611034	nd	1.24497	nd	1.76469	nd	2.42014	nd	nd	1.49821	0.365793	nd	2.70593	0.604966	3.20772	nd	nd	nd	nd	1.36221	nd	nd	60.7443
15.6458	HN1	nd	nd	nd	nd	nd	2.31277	7.38213	19.5214	nd	3.09613	nd	14.1936	3.24673	nd	nd	0.786835	nd	2.64434	nd	3.28347	nd	4.99631	nd	nd	2.20239	0.78481	nd	7.39385	1.28159	6.93063	nd	nd	nd	nd	2.60962	nd	nd	82.6666
15.6458	HN2	nd	nd	nd	nd	nd	1.15019	2.11794	10.6569	nd	1.14162	nd	14.1167	3.10802	nd	nd	0.611219	nd	1.98778	nd	5.06314	nd	8.283	nd	nd	1.76505	0.508194	nd	6.93051	1.10438	6.03148	nd	nd	nd	nd	2.59653	nd	nd	67.1726
15.6458	HN3	nd	nd	nd	nd	nd	1.20352	2.70483	12.29	nd	1.41211	nd	14.3851	3.2282	nd	nd	0.711418	nd	1.96429	nd	4.00797	nd	7.54943	nd	nd	1.77548	0.483831	nd	6.30115	1.08368	6.05303	nd	nd	nd	nd	2.18835	nd	nd	67.3424
15.6458	MN1	nd	nd	nd	nd	nd	1.65649	5.06869	17.1506	nd	2.58578	nd	14.5103	3.47425	nd	nd	0.711027	nd	2.35185	nd	2.78837	nd	3.66812	nd	nd	2.20979	0.60297	nd	5.98041	1.12013	5.71349	nd	nd	nd	nd	2.01251	nd	nd	71.6048
15.6458	MN2	nd	nd	nd	nd	nd	1.28132	2.79868	15.4031	nd	1.53626	nd	14.9018	3.81465	nd	nd	0.685568	nd	2.4548	nd	2.55106	nd	3.02066	nd	nd	2.41875	0.685861	nd	6.06828	1.12952	5.85348	nd	nd	nd	nd	2.24645	nd	nd	66.8503
15.6458	MN3	nd	nd	nd	nd	nd	1.90872	4.94388	17.234	nd	2.36915	nd	14.5574	3.86256	nd	nd	0.608576	nd	1.99482	nd	2.74809	nd	4.41911	nd	nd	2.13629	0.562878	nd	6.09347	1.00812	5.79142	nd	nd	nd	nd	2.38964	nd	nd	72.628
15.6458	LN1	nd	nd	nd	nd	nd	2.52885	13.3508	27.8612	nd	7.43737	nd	15.2056	3.86413	nd	nd	0.876051	nd	2.47634	nd	2.37996	nd	2.66091	nd	nd	2.60475	0.746033	nd	6.15971	0.983547	6.2343	nd	nd	nd	nd	2.64307	nd	nd	98.0126
15.6458	LN2	nd	nd	nd	nd	nd	2.24774	13.2992	29.2608	nd	7.61403	nd	15.6827	3.72419	nd	nd	0.842581	nd	2.29726	nd	1.87016	nd	2.3221	nd	nd	2.46435	0.654677	nd	5.5	0.936129	5.85242	nd	nd	nd	nd	2.42355	nd	nd	96.9919
15.6458	LN3	nd	nd	nd	nd	nd	2.36217	11.0284	24.3425	nd	6.5707	nd	13.6047	3.50372	nd	nd	0.690078	nd	1.74078	nd	2.29023	nd	3.43659	nd	nd	2.09194	0.485581	nd	4.67674	0.950698	6.02047	nd	nd	nd	nd	2.57116	nd	nd	86.3664
18.7292	HN1	nd	nd	nd	nd	nd	3.84502	16.364	36.7295	nd	6.35038	nd	19.4276	4.69854	nd	nd	1.10969	nd	4.11875	nd	4.13003	nd	5.85352	nd	nd	3.22523	1.29087	nd	9.99317	2.09436	11.1377	nd	nd	nd	nd	3.56376	nd	nd	133.932
18.7292	HN2	nd	nd	nd	nd	nd	1.06512	3.69814	13.5056	nd	2.08853	nd	16.6206	3.82636	nd	nd	0.726822	nd	2.50419	nd	5.36853	nd	8.54806	nd	nd	2.14729	0.533178	nd	7.17845	1.52806	7.22605	nd	nd	nd	nd	2.82651	nd	nd	79.3915
18.7292	HN3	nd	nd	nd	nd	nd	1.26378	3.98612	15.6987	nd	2.18529	nd	17.4481	4.23148	nd	nd	0.739519	nd	2.71189	nd	4.61732	nd	8.41498	nd	nd	2.31052	0.585567	nd	7.60536	1.72055	8.52096	nd	nd	nd	nd	3.02612	nd	nd	85.0663
18.7292	MN1	nd	nd	nd	nd	nd	2.47504	9.52071	27.1876	nd	4.61156	nd	19.8845	5.36566	nd	nd	0.926372	nd	3.53263	nd	3.67882	nd	4.17546	nd	nd	3.36779	0.939351	nd	8.69263	1.64047	8.86808	nd	nd	nd	nd	3.26667	nd	nd	108.133
18.7292	MN2	nd	nd	nd	nd	nd	4.52442	10.2247	37.9554	nd	4.04983	nd	30.4716	7.2856	nd	nd	3.14673	nd	6.8741	nd	4.56649	nd	4.46732	nd	nd	4.96029	1.65514	nd	12.354	1.96541	11.5	nd	nd	nd	nd	4.27381	nd	nd	150.275
18.7292	MN3	nd	nd	nd	nd	nd	2.68961	8.41748	27.8728	nd	3.99732	nd	21.631	6.41685	nd	nd	0.791181	nd	3.17354	nd	3.69969	nd	5.3411	nd	nd	3.15795	0.830079	nd	8.55843	1.57118	8.94772	nd	nd	nd	nd	3.42677	nd	nd	110.523
18.7292	LN1	nd	nd	nd	nd	nd	3.1645	22.4469	43.5993	nd	12.4371	nd	19.5597	5.22384	nd	nd	1.12755	nd	3.22596	nd	2.80238	nd	2.76278	nd	nd	3.45682	1.11166	nd	8.11603	1.17046	8.19417	nd	nd	nd	nd	3.12596	nd	nd	141.525
18.7292	LN2	nd	nd	nd	nd	nd	3.07985	20.3232	41.3795	nd	11.627	nd	18.9117	5.33112	nd	nd	1.11861	nd	3.02656	nd	2.22054	nd	2.43676	nd	nd	3.33884	0.952432	nd	7.6627	1.1549	8.30456	nd	nd	nd	nd	3.40015	nd	nd	134.268
18.7292	LN3	nd	nd	nd	nd	nd	1.71347	11.7704	26.4005	nd	7.44706	nd	12.979	3.61766	nd	nd	0.748407	nd	1.84491	nd	1.92184	nd	2.43301	nd	nd	2.08537	0.511324	nd	4.51516	0.844223	5.63409	nd	nd	nd	nd	2.30541	nd	nd	86.7719
% of TFAs
Time (d)	treatment	C4:0	C6:0	C8:0	C10:0	C11:0	C12:0	C13:0	C14:0	C14:1	C15:0	C15:1	C16:0	C16:1	C17:0	C17:1	C18:0	C18:1n9t	C18:1n9c	C18:2n6t	C18:2n6c	C18:3n6	C18:3n3	C20:0	C20:1n9	C20:2	C20:3n6	C21:0	C20:4n6	C20:3n3	C20:5n3	C22:0	C22:1n9	C22:2	C23:0	C22:6n3	C24:0	C24:1n9	total %	SAFA %	MUFA %	PUFA %	LC-PUFA %
13.7708	HN1	nd	nd	nd	nd	nd	0.96838	3.88945	15.2139	nd	2.80052	0	21.1143	3.79551	nd	nd	3.09402	0	5.58532	0	5.54924	0	8.28606	0	0	3.20307	1.12642	0	10.5316	1.7112	9.16635	0	0	0	0	3.96464	0	0	100	47.0805	9.38083	13.8353	29.7033
13.7708	HN2	nd	nd	nd	nd	nd	0.877701	3.55131	14.5997	nd	2.17763	0	20.8254	4.16882	nd	nd	1.04623	0	3.11454	0	7.15041	0	13.3494	0	0	3.00392	0.952228	0	10.2948	1.60791	9.13692	0	0	0	0	4.14311	0	0	100	43.078	7.28336	20.4998	29.1389
13.7708	HN3	nd	nd	nd	nd	nd	0.877701	3.55131	14.5997	nd	2.17763	0	20.8254	4.16882	nd	nd	1.04623	0	3.11454	0	7.15041	0	13.3494	0	0	3.00392	0.952228	0	10.2948	1.60791	9.13692	0	0	0	0	4.14311	0	0	100	43.078	7.28336	20.4998	29.1389
13.7708	MN1	nd	nd	nd	nd	nd	1.4102	5.83473	20.091	nd	3.40394	0	21.0801	4.46783	nd	nd	0.992714	0	3.55166	0	4.87455	0	6.55989	0	0	3.56634	0.996383	0	9.33112	1.67776	8.53945	0	0	0	0	3.62234	0	0	100	52.8127	8.01949	11.4344	27.7334
13.7708	MN2	nd	nd	nd	nd	nd	1.21659	4.33895	21.078	nd	2.54	0	22.3321	5.12314	nd	nd	0.919933	0	3.63831	0	4.34512	0	5.81318	0	0	3.89234	1.04592	0	9.47408	1.7096	8.64247	0	0	0	0	3.89029	0	0	100	52.4256	8.76145	10.1583	28.6547
13.7708	MN3	nd	nd	nd	nd	nd	1.55697	6.97224	23.2525	nd	3.76321	0	20.5628	4.9307	nd	nd	0.757971	0	2.80282	0	4.40023	0	6.96271	0	0	3.04958	0.848196	0	8.25795	1.30088	7.32847	0	0	0	0	3.25278	0	0	100	56.8657	7.73352	11.3629	24.0379
13.7708	LN1	nd	nd	nd	nd	nd	1.72494	10.836	26.8469	nd	7.23124	0	17.8482	4.09986	nd	nd	0.958631	0	2.83602	0	3.23312	0	3.52324	0	0	2.96122	0.891352	0	6.68711	1.08383	6.56519	0	0	0	0	2.67307	0	0	100	65.446	6.93588	6.75636	20.8618
13.7708	LN2	nd	nd	nd	nd	nd	2.20717	12.1049	28.3554	nd	7.01335	0	17.3309	4.19223	nd	nd	0.745164	0	2.53006	0	2.47214	0	3.05565	0	0	2.71728	0.746543	0	6.10748	1.01257	6.50971	0	0	0	0	2.89951	0	0	100	67.7568	6.72228	5.52779	19.9931
13.7708	LN3	nd	nd	nd	nd	nd	3.19122	14.2045	28.899	nd	7.18671	0	16.7131	3.81838	nd	nd	1.00591	0	2.04952	0	2.90511	0	3.98414	0	0	2.46642	0.602185	0	4.45463	0.995922	5.2807	0	0	0	0	2.24253	0	0	100	71.2005	5.8679	6.88925	16.0424
15.6458	HN1	nd	nd	nd	nd	nd	2.7977	8.93001	23.6147	nd	3.74532	0	17.1696	3.92749	nd	nd	0.951818	0	3.1988	0	3.97194	0	6.04393	0	0	2.66418	0.949368	0	8.94418	1.55031	8.38384	0	0	0	0	3.1568	0	0	100	57.2092	7.12629	10.0159	25.6487
15.6458	HN2	nd	nd	nd	nd	nd	1.71229	3.15299	15.865	nd	1.69952	0	21.0155	4.62691	nd	nd	0.909922	0	2.95922	0	7.53751	0	12.3309	0	0	2.62763	0.756549	0	10.3175	1.64409	8.97908	0	0	0	0	3.86547	0	0	100	44.3552	7.58613	19.8684	28.1903
15.6458	HN3	nd	nd	nd	nd	nd	1.78717	4.01653	18.25	nd	2.09691	0	21.3612	4.79371	nd	nd	1.05642	0	2.91687	0	5.95163	0	11.2105	0	0	2.6365	0.718465	0	9.35689	1.60921	8.98844	0	0	0	0	3.24959	0	0	100	48.5682	7.71058	17.1621	26.5591
15.6458	MN1	nd	nd	nd	nd	nd	2.31338	7.0787	23.9517	nd	3.61119	0	20.2645	4.85198	nd	nd	0.992988	0	3.28448	0	3.89411	0	5.12273	0	0	3.0861	0.84208	0	8.35197	1.56432	7.9792	0	0	0	0	2.81058	0	0	100	58.2124	8.13646	9.01684	24.6342
15.6458	MN2	nd	nd	nd	nd	nd	1.9167	4.18649	23.0412	nd	2.29807	0	22.2914	5.70626	nd	nd	1.02553	0	3.67209	0	3.81608	0	4.51855	0	0	3.61817	1.02597	0	9.07742	1.68963	8.75611	0	0	0	0	3.36042	0	0	100	54.7593	9.37835	8.33463	27.5277
15.6458	MN3	nd	nd	nd	nd	nd	2.62808	6.80713	23.7291	nd	3.26203	0	20.0437	5.31828	nd	nd	0.837935	0	2.74663	0	3.78378	0	6.08458	0	0	2.94141	0.775014	0	8.38997	1.38805	7.97409	0	0	0	0	3.29025	0	0	100	57.308	8.0649	9.86836	24.7588
15.6458	LN1	nd	nd	nd	nd	nd	2.58013	13.6215	28.4262	nd	7.58818	0	15.5139	3.94249	nd	nd	0.893815	0	2.52656	0	2.42822	0	2.71487	0	0	2.65757	0.76116	0	6.28461	1.00349	6.36071	0	0	0	0	2.69667	0	0	100	68.6237	6.46904	5.14309	19.7642
15.6458	LN2	nd	nd	nd	nd	nd	2.31745	13.7116	30.1683	nd	7.85017	0	16.1691	3.83969	nd	nd	0.868712	0	2.3685	0	1.92816	0	2.39411	0	0	2.54078	0.674981	0	5.67057	0.965162	6.03392	0	0	0	0	2.49871	0	0	100	71.0854	6.2082	4.32227	18.3841
15.6458	LN3	nd	nd	nd	nd	nd	2.73506	12.7693	28.1851	nd	7.60794	0	15.7523	4.05681	nd	nd	0.799012	0	2.01557	0	2.65176	0	3.97908	0	0	2.42217	0.562234	0	5.41501	1.10077	6.97085	0	0	0	0	2.97704	0	0	100	67.8487	6.07238	6.63085	19.4481
18.7292	HN1	nd	nd	nd	nd	nd	2.87087	12.2182	27.4239	nd	4.74149	0	14.5056	3.50815	nd	nd	0.828544	0	3.07525	0	3.08368	0	4.37051	0	0	2.40811	0.963825	0	7.46137	1.56374	8.31593	0	0	0	0	2.66087	0	0	100	62.5886	6.5834	7.45419	23.3738
18.7292	HN2	nd	nd	nd	nd	nd	1.3416	4.65811	17.0114	nd	2.63067	0	20.935	4.81961	nd	nd	0.915491	0	3.15423	0	6.7621	0	10.767	0	0	2.70468	0.671581	0	9.04184	1.92472	9.10179	0	0	0	0	3.56022	0	0	100	47.4923	7.97383	17.5291	27.0048
18.7292	HN3	nd	nd	nd	nd	nd	1.48564	4.6859	18.4547	nd	2.56893	0	20.5112	4.97433	nd	nd	0.869345	0	3.18797	0	5.42791	0	9.89227	0	0	2.71614	0.688366	0	8.94051	2.0226	10.0169	0	0	0	0	3.55736	0	0	100	48.5757	8.16231	15.3202	27.9418
18.7292	MN1	nd	nd	nd	nd	nd	2.28888	8.8046	25.1427	nd	4.2647	0	18.3889	4.96208	nd	nd	0.856694	0	3.26692	0	3.40211	0	3.8614	0	0	3.11448	0.868697	0	8.0388	1.51708	8.20106	0	0	0	0	3.02096	0	0	100	59.7464	8.229	7.26351	24.7611
18.7292	MN2	nd	nd	nd	nd	nd	3.01076	6.80398	25.2573	nd	2.69495	0	20.2773	4.84818	nd	nd	2.09398	0	4.57435	0	3.03876	0	2.97277	0	0	3.30081	1.1014	0	8.22094	1.30787	7.65268	0	0	0	0	2.84399	0	0	100	60.1382	9.42254	6.01152	24.4277
18.7292	MN3	nd	nd	nd	nd	nd	2.43353	7.61607	25.219	nd	3.61674	0	19.5716	5.80591	nd	nd	0.715854	0	2.8714	0	3.34744	0	4.83259	0	0	2.85729	0.751048	0	7.74359	1.42159	8.09582	0	0	0	0	3.10051	0	0	100	59.1728	8.67731	8.18003	23.9699
18.7292	LN1	nd	nd	nd	nd	nd	2.236	15.8607	30.8068	nd	8.7879	0	13.8207	3.6911	nd	nd	0.796713	0	2.27943	0	1.98013	0	1.95215	0	0	2.44255	0.785483	0	5.73469	0.827036	5.7899	0	0	0	0	2.20877	0	0	100	72.3088	5.97053	3.93228	17.7884
18.7292	LN2	nd	nd	nd	nd	nd	2.2938	15.1363	30.8185	nd	8.65954	0	14.085	3.97049	nd	nd	0.833115	0	2.25411	0	1.65381	0	1.81484	0	0	2.48669	0.70935	0	5.707	0.860145	6.18504	0	0	0	0	2.53236	0	0	100	71.8262	6.22461	3.46865	18.4806
18.7292	LN3	nd	nd	nd	nd	nd	1.97469	13.5648	30.4251	nd	8.58234	0	14.9577	4.16916	nd	nd	0.862499	0	2.12616	0	2.21482	0	2.80392	0	0	2.40328	0.589274	0	5.20349	0.972922	6.49299	0	0	0	0	2.65687	0	0	100	70.3671	6.29532	5.01874	18.3188
