# Supplementary material for: Influence of long term nitrogen limitation on lipid, protein and pigment production of Euglena gracilis in photoheterotrophic cultures
Source: PeerJ. 2019 Apr 1;7:e6624. doi: 10.7717/peerj.6624 (PMC6448558; doi:10.7717/peerj.6624)
Supplement: Supplemental Information 7 — LN, low N; MN, medium N; HN, high N treatments. [file peerj-07-6624-s007.xlsx]

## Sheet: Sheet1
Time (d)	Treatment	Chl a µg g-1	carotenoids µg g-1
13.7708	HN1	6661.88	3258.24
13.7708	HN2	7945.21	3127.75
13.7708	HN3	8742.88	2942.26
13.7708	MN1	4264.12	1456.36
13.7708	MN2	4151.26	1961.09
13.7708	MN3	4762.94	2112.79
13.7708	LN1	1303.91	779.723
13.7708	LN2	2474.18	1283.57
13.7708	LN3	3699.42	1947.25
15.6458	HN1	6045.7	2663.98
15.6458	HN2	6612.58	3635.94
15.6458	HN3	7004.03	2704.96
15.6458	MN1	3516.69	1975.02
15.6458	MN2	4579.93	1797
15.6458	MN3	5815.8	2109.41
15.6458	LN1	1965.71	2452.84
15.6458	LN2	4380.14	1128.96
15.6458	LN3	3434.22	1446.31
18.7292	HN1	8371.55	2590.5
18.7292	HN2	8040.59	3606.92
18.7292	HN3	8336.69	2727.65
18.7292	MN1	3475.73	1070.94
18.7292	MN2	1822.01	1760.8
18.7292	MN3	5486.6	2368.79
18.7292	LN1	3807.29	861.133
18.7292	LN2	1486.53	804.22
18.7292	LN3	3098.89	954.874
Carotenoid pigments µg g-1
Time (d)	treatment	neoxanthin	β carotene	Diadinoxanthin
18.7292	HN1	97.9847	73.8939	545.749
18.7292	HN2	192.573	177.339	1628.42
18.7292	HN3	175.642	147.207	1165.58
18.7292	MN1	75.8342	61.4257	612.993
18.7292	MN2	64.9479	49.8265	564.948
18.7292	MN3	84.7621	84.5206	724.946
18.7292	LN1	29.3215	14.6608	172.861
18.7292	LN2	38.7779	31.0223	339.6
18.7292	LN3	59.24	60.1841	467.312
